# Supplementary material for: ABHD4-dependent developmental anoikis safeguards the embryonic brain
Source: Nat Commun. 2020 Aug 31;11:4363. doi: 10.1038/s41467-020-18175-4 (PMC7459116; doi:10.1038/s41467-020-18175-4)
Supplement: Supplementary file 4 — Source Data [file 41467_2020_18175_MOESM4_ESM.xlsx]

## Sheet: Figure 1.
Figure 1k	Branched		Club-like			Figure 1p		Bin1	GFP	ΔnCdh2-GFP		Bin2	GFP	ΔnCdh2-GFP		Bin3	GFP	ΔnCdh2-GFP		Bin4	GFP	ΔnCdh2-GFP		Bin5	GFP	ΔnCdh2-GFP
Percentage of glial endfeet (%)	ΔnCdh2-GFP	GFP	ΔnCdh2-GFP	GFP		Distribution of PAX6-positive cells (%)			0.0328029	0.00301987			0.159362	0.00165296			0.517612	2.77775			9.04699	16.904			90.2432	80.3136
	73.3333	75	26.6667	25					0.0534148	0.0547656			0.0125973	0.0102452			0.87517	1.55143			11.3239	19.9746			87.735	78.409
	55.5556	60	44.4444	40					0.0967434	0.0154056			0.00646218	0.0226232			0.45911	2.99397			3.78507	9.92447			95.6526	87.0435
	42.8571	77.7778	57.1429	22.2222					0.0291589	0.0954703			0.00875857	0.0350086			0.558984	5.76085			11.9324	13.5168			87.4707	80.5919
	63.6364	46.6667	36.3636	53.3333					0.0993953	0.00612071			0.190505	0.0118401			0.208949	3.08969			5.81387	9.45219			93.6873	87.4402
	42.8571	66.6667	57.1429	33.3333					0.0401293	0.0173285			0.0316553	0.0336962			0.377834	0.79301			2.73844	33.8035			96.8119	65.3525
	57.1429	43.75	42.8571	56.25					0.0217475	0.0478544			0.00595225	0.00900796			0.123243	0.320556			4.09901	10.784			95.7501	88.8386
	37.5	72.7273	62.5	27.2727					0.00829793	0.0109833			0.00701685	0.00471288			0.00699607	0.471373			2.25413	18.6005			97.7236	80.9124
	50	57.1429	50	42.8571					0.278095	0.0828226			0.0126153	0.176602			0.571901	0.330444			7.3659	39.6378			91.7715	59.7723
	61.5385	77.7778	38.4615	22.2222					0.104878	0.00855589			0.0832268	0.0034039			5.97123	0.572106			14.153	26.3694			79.6876	73.0465
	81.8182	72.7273	18.1818	27.2727					0.0761248	0.0010508			0.0266527	0.0148762			0.0236397	0.148409			6.95746	21.4473			92.9161	78.3884
	83.3333	60	16.6667	40					0.0207106				0.012602				0.109524				9.35979				90.4974
	85	66.6667	15	33.3333					0.0121096				0.0049114				1.46161				5.22547				93.2959
	69.5652	71.4286	30.4348	28.5714
	46.6667	63.6364	53.3333	36.3636
	61.5385	66.6667	38.4615	33.3333
	70	72.7273	30	27.2727				Number of values	13	11		Number of values	13	11		Number of values	13	11		Number of values	13	11		Number of values	13	11
	72.7273	72.2222	27.2727	27.7778				Number of animals	3	3		Number of animals	3	3		Number of animals	3	3		Number of animals	3	3		Number of animals	3	3
	73.3333	50	26.6667	50				Minimum	0.008298	0.001051		Minimum	0.004911	0.001653		Minimum	0.006996	0.1484		Minimum	2.254	9.452		Minimum	79.69	59.77
	81.8182	63.6364	18.1818	36.3636				25% Percentile	0.02123	0.006121		25% Percentile	0.00674	0.004713		25% Percentile	0.1164	0.3304		25% Percentile	3.942	10.78		25% Percentile	88.99	73.05
	77.7778	70	22.2222	30				Median	0.04013	0.01541		Median	0.0126	0.01184		Median	0.4591	0.793		Median	6.957	18.6		Median	92.92	80.31
	62.5	80	37.5	20				75% Percentile	0.09807	0.05477		75% Percentile	0.05744	0.0337		75% Percentile	0.7235	2.994		75% Percentile	10.34	26.37		75% Percentile	95.7	87.04
	45.4545	61.1111	54.5455	38.8889				Maximum	0.2781	0.09547		Maximum	0.1905	0.1766		Maximum	5.971	5.761		Maximum	14.15	39.64		Maximum	97.72	88.84
	37.5	62.5	62.5	37.5
	100	57.1429	0	42.8571				Mean	0.0672	0.03122		Mean	0.04326	0.02942		Mean	0.8666	1.71		Mean	7.235	20.04		Mean	91.79	78.19
	81.8182	58.8235	18.1818	41.1765				Std. Deviation	0.07198	0.03365		Std. Deviation	0.06239	0.05012		Std. Deviation	1.584	1.763		Std. Deviation	3.735	9.849		Std. Deviation	4.863	9.086
	77.7778	50	22.2222	50				Std. Error	0.01996	0.01015		Std. Error	0.0173	0.01511		Std. Error	0.4395	0.5315		Std. Error	1.036	2.97		Std. Error	1.349	2.74
	66.6667	80	33.3333	20
	64.2857	41.6667	35.7143	58.3333				Mann Whitney test				Mann Whitney test				Mann Whitney test				Mann Whitney test				Mann Whitney test
	60	66.6667	40	33.3333				P value	0.0637			P value	0.643			P value	0.0929			P value	0.0004			P value	0.0003
	64.2857	69.2308	35.7143	30.7692				Exact or approximate P value?	Gaussian Approximation			Exact or approximate P value?	Gaussian Approximation			Exact or approximate P value?	Gaussian Approximation			Exact or approximate P value?	Gaussian Approximation			Exact or approximate P value?	Gaussian Approximation
	50	83.3333	50	16.6667				P value summary	ns			P value summary	ns			P value summary	ns			P value summary	***			P value summary	***
	46.1538	80	53.8462	20				Are medians signif. different? (P < 0.05)	No			Are medians signif. different? (P < 0.05)	No			Are medians signif. different? (P < 0.05)	No			Are medians signif. different? (P < 0.05)	Yes			Are medians signif. different? (P < 0.05)	Yes
	40	63.6364	60	36.3636				One- or two-tailed P value?	Two-tailed			One- or two-tailed P value?	Two-tailed			One- or two-tailed P value?	Two-tailed			One- or two-tailed P value?	Two-tailed			One- or two-tailed P value?	Two-tailed
	62.5	50	37.5	50				Sum of ranks in column B,C	195 , 105			Sum of ranks in column F,G	171 , 129			Sum of ranks in column J,K	133 , 167			Sum of ranks in column N,O	101 , 199			Sum of ranks in column R,S	226 , 74
	64.2857	80	35.7143	20				Mann-Whitney U	39			Mann-Whitney U	63			Mann-Whitney U	42			Mann-Whitney U	10			Mann-Whitney U	8
	77.7778	58.3333	22.2222	41.6667
	78.5714	75	21.4286	25
		53.8462		46.1538
		60		40
		77.7778		22.2222
		50		50
		47.0588		52.9412
		46.1538		53.8462
Number of values	37	43	37	43
Number of animals	3	3	3	3
Minimum	37.5	41.67	0	16.67
25% Percentile	50	57.14	22.22	27.27
Median	64.29	63.64	35.71	36.36
75% Percentile	77.78	72.73	50	42.86
Maximum	100	83.33	62.5	58.33
Mean	63.99	64.17	36.01	35.83
Std. Deviation	15.41	11.51	15.41	11.51
Std. Error	2.534	1.755	2.534	1.755
Branched and Club-like: GFP vs ΔnCdh2-GFP
Unpaired t test
P value	0.951
P value summary	ns
Are means signif. different? (P < 0.05)	No
One- or two-tailed P value?	Two-tailed
t, df	t=0.06163 df=78
How big is the difference?
Mean ± SEM of column A	63.99 ± 2.534 N=37
Mean ± SEM of column B	64.17 ± 1.755 N=43
Difference between means	-0.1859 ± 3.017
95% confidence interval	-6.201 to 5.829
R squared	4.869e-05
F test to compare variances
F,DFn, Dfd	1.793, 36, 42
P value	0.0696
P value summary	ns
Are variances significantly different?	No

## Sheet: Figure 2. 
Figure 2k	TUNEL-positive	GFP	ΔnCdh2-GFP		TUNEL/PAX6-positive	GFP	ΔnCdh2-GFP			Figure 2t	GFP	GFP + Z-VAD-FMK	ΔnCdh2-GFP	ΔnCdh2-GFP + Z-VAD-FMK
Cell density		4.65328	18.2552			0	10			TUNEL-positive cell density	18	13	52	14
		6.08506	41.1636			2	8				14	15	42	10
		3.93739	51.1861			1	17				19	5	24	8
		10.0224	45.459			1	14				21	17	25	12
		6.08506	48.3225			1	10				10	11	45	23
		5.72711	43.3113			0	10				24	13	28	4
		7.51684	58.345			2	13				9	12	33	6
		5.36917	47.2487			0	11				18	16	19	4
		6.08506	24.3402			0	5				11	16	23	20
		5.72711	40.4477			0	11				16	5	46	12
		5.72711	50.8281			1	17				12	18	21	14
		10.7383	55.4814			0	17				4	9	29	10
		13.2439	43.3113			2	13				14	23	20	18
		13.9598	57.6291			0	10				10	9	35	9
		13.6019	80.8955			1	14				18	11	16	5
		10.7383	32.573			0	11				9	10	29	10
		8.59067	17.5393			1	4				24	7	49	16
		10.0224	27.9197			1	5				16	7	18	8
		5.36917	45.101			0	13						27	9
		10.7383	28.2776			0	9						29	18
		5.01122	41.5216			1	10						23	11
		10.3804				2							28	16
													28	12
													50	14
	Number of values	22	21		Number of values	22	21						55	8
	Number of animals	3	3		Number of animals	3	3						26	5
	Minimum	3.937	17.54		Minimum	0	4						55	9
	25% Percentile	5.638	30.43		25% Percentile	0	9.5						45	12
	Median	6.801	43.31		Median	1	11						23	10
	75% Percentile	10.74	51.01		75% Percentile	1	13.5						30	13
	Maximum	13.96	80.9		Maximum	2	17
										Number of values	18	18	30	30
	Mean	8.151	42.82		Mean	0.7273	11.05			Number of animals	3	3	4	4
	Std. Deviation	3.146	14.83		Std. Deviation	0.7673	3.721			Minimum	4	5	16	4
	Std. Error	0.6707	3.237		Std. Error	0.1636	0.812			25% Percentile	10	8.5	23	8
										Median	15	11.5	28.5	10.5
	Mann Whitney test				Mann Whitney test					75% Percentile	18.25	16	45	14
	P value	< 0.0001			P value	< 0.0001				Maximum	24	23	55	23
	Exact or approximate P value?	Gaussian Approximation			Exact or approximate P value?	Gaussian Approximation
	P value summary	***			P value summary	***				Mean	14.83	12.06	32.43	11.33
	Are medians signif. different? (P < 0.05)	Yes			Are medians signif. different? (P < 0.05)	Yes				Std. Deviation	5.491	4.832	11.88	4.708
	One- or two-tailed P value?	Two-tailed			One- or two-tailed P value?	Two-tailed				Std. Error	1.294	1.139	2.169	0.8595
	Sum of ranks in column A,B	253 , 693			Sum of ranks in column A,B	253 , 693
	Mann-Whitney U	0			Mann-Whitney U	0				Kruskal-Wallis test
										P value	< 0.0001
										Exact or approximate P value?	Gaussian Approximation
										P value summary	***
										Do the medians vary signif. (P < 0.05)	Yes
										Number of groups	4
										Kruskal-Wallis statistic	57.82
										Dunn's Multiple Comparison Test	Difference in rank sum	Significant? P < 0.05?	Summary	P value
										GFP vs GFP+Z-VAD-FMK	10.97	No	ns	p=1
										GFP vs DnCdh2-GFP	-36.11	Yes	***	p<0.0001
										GFP vs DnCdh2-GFP+Z-VAD-FMK	13.88	No	ns	p=0.5683
										GFP+Z-VAD-FMK vs DnCdh2-GFP	-47.08	Yes	***	p<0.0001
										GFP+Z-VAD-FMK vs DnCdh2-GFP+Z-VAD-FMK	2.906	No	ns	p=1
										DnCdh2-GFP vs DnCdh2-GFP+Z-VAD-FMK	49.98	Yes	***	p<0.0001

## Sheet: Figure 3.
Figure 3k	Abhd4	Glast1		Figure 3n	Abhd4 mRNA distribution (%)
Abhd4 and Glast1 mRNA correlation	1.72222	0.657033		Distribution of Abhd4 mRNA within daughter cells (%)	50
	1.43518	1.49326			40
	1.14815	0.477842			33.3333
	0.287037	0.597302			44.4444
	0.574074	0.477842			50
	0.287037	0.238921			41.1765
	0.861111	0.238921			47.0588
	0	0.657033			60
	0	1.01541			43.75
	0.574074	0.477842			37.5
	0.861111	0.776493			64.7059
	0.574074	0.298651			25
	0	0.776493			43.75
	0.287037	0.597302			50
	0.861111	1.13488			50
	1.14815	0.895954			50
	1.14815	2.15029			50
	4.59259	1.73218			30
	0	0.298651			45.4545
	0.861111	1.85164			61.5385
	3.44444	2.44894			54.5455
	1.14815	1.01541			33.3333
	1.72222	1.91137			66.6667
	2.2963	0.836224			75
	1.14815	1.31407			50
	0	0.716763			60
	0.574074	2.09056			66.6667
	0	0.597302			55.5556
	2.00926	1.3738			50
	0	0.298651			58.8235
	1.43518	1.55299			52.9412
	1.71875	2.63566			40
	0.3125	0.620155			56.25
	0.625	1.44703			62.5
	2.1875	1.18863			35.2941
	0	0.258398			75
	0.625	0.361757			56.25
	0	0.258398			50
	0.78125	0.981912			50
	2.5	2.73902			50
	0.625	0.671835			50
	1.40625	0.723514			70
	1.09375	1.24031			54.5455
	2.65625	1.08527			38.4615
	1.71875	1.18863			45.4545
	1.09375	1.55039			66.6667
	0.625	0.671835			33.3333
	0.78125	0.361757			25
	0	0.206718
	0.3125	0.361757
	0.9375	1.44703		Number of values	48
	1.5061	0.853293		Number of cell pairs	24
	0.579268	0.853293		Number of animals	3
	0.926829	1.08084		Minimum	25
	0.695122	0.739521		25% Percentile	41.82
	1.04268	0.341317		Median	50
	1.39024	0.511976		75% Percentile	58.18
	0.579268	2.10479		Maximum	75
	0.347561	1.19461
	0.463415	0.739521		Mean	50
	1.39024	0.682635		Std. Deviation	12.07
	0.231707	0.341317		Std. Error	1.743
	1.15854	1.36527
	2.31707	1.36527		Shapiro-Wilk normality test
	1.39024	1.87725		W	0.9792
	0.810976	0.682635		P value	0.5439
	1.5061	0.682635		Passed normality test (alpha=0.05)?	Yes
	0.115854	1.08084		P value summary	ns
	1.15854	1.59281
	1.39024	0.91018
	0.571429	1.51724
	0.428571	1.82069
	1.85714	0.986207
	0.571429	0.151724
	1	1.13793
	1.42857	0.37931
	1	0.37931
	2.28571	0.227586
	1.71429	1.74483
	0.571429	0.303448
	0.714286	0.151724
	1.71429	1.21379
	0	0.910345
	0.428571	0.682759
	1.14286	1.28965
	0.714286	0.910345
	2.85714	2.73103
	0.857143	1.36552
	1.14286	1.5931
	0.571429	1.06207
	0	0.834483
	0.428571	0.606897
Number of values	92	92
Minimum	0	0.1517
25% Percentile	0.4373	0.5333
Median	0.8611	0.8746
75% Percentile	1.402	1.365
Maximum	4.593	2.739
Mean	1	1
Std. Deviation	0.8196	0.6184
Std. Error	0.08545	0.06447
Number of XY Pairs	92
Spearman r	0.4814
95% confidence interval	0.3012 to 0.6284
P value (two-tailed)	< 0.0001
P value summary	***
Exact or approximate P value?	Gaussian Approximation
Is the correlation significant? (alpha=0.05)	Yes

## Sheet: Figure 4. 
Figure 4c	Abhd4 +/+	Abhd4 -/-		Figure 4f	Abhd4 +/+	Abhd4 -/-		Figure 4o	GFP	ΔnCdh2-GFP			Figure 4p	GFP	ΔnCdh2-GFP
BrdU-positive cell density	111	124		Normalized PAX6 intensity	14.3268	9.78293		Normalized Nestin NLP density	1.033	0.8957			Nestin bundle FWHM	0.1683	0.146
	85	130			10.059	10.7949			1.003	0.7897				0.165	0.1778
	81	112			13.1486	14.9008			0.942	1.05				0.1688	0.1529
	77	100			12.5331	17.4668
	71	113			16.7982	16.7215		Number of values	3	3			Number of values	3	3
	109	85			11.1776	16.5289		Number of animlas	3	3			Number of animlas	3	3
	125	119			15.6099	17.0411		Minimum	0.7897	0.942			Minimum	0.146	0.165
	130	128			12.514	14.6499		25% Percentile	0.7897	0.942			25% Percentile	0.146	0.165
	124	118			12.2345	12.8161		Median	0.8957	1.003			Median	0.1529	0.1683
	146	87			13.7398	13.704		75% Percentile	1.05	1.033			75% Percentile	0.1778	0.1688
	120	97						Maximum	1.05	1.033			Maximum	0.1778	0.1688
	111	91		Number of values	10	10
	126	90		Numver of animals	3	3		Mean	0.9118	0.9927			Mean	0.1589	0.1674
	155	96		Minimum	10.06	9.783		Std. Deviation	0.1309	0.04637			Std. Deviation	0.01673	0.002065
	119	85		25% Percentile	11.97	12.31		Std. Error	0.07557	0.02677			Std. Error	0.009658	0.001192
	119	118		Median	12.84	14.78
	105	73		75% Percentile	14.65	16.8		Mann Whitney test					Mann Whitney test
	140	90		Maximum	16.8	17.47		P value	0.7				P value	0.7
	121	141						Exact or approximate P value?	Exact				Exact or approximate P value?	Exact
	86	102		Mean	13.21	14.44		P value summary	ns				P value summary	ns
	106	93		Std. Deviation	2.003	2.665		Are medians signif. different? (P < 0.05)	No				Are medians signif. different? (P < 0.05)	No
	121	87		Std. Error	0.6335	0.8427		One- or two-tailed P value?	Two-tailed				One- or two-tailed P value?	Two-tailed
	108	87						Sum of ranks in column H,I	9 , 12				Sum of ranks in column J,K	9 , 12
	120	109		Unpaired t test				Mann-Whitney U	3				Mann-Whitney U	3
	88	116		P value	0.2598
	91	109		P value summary	ns
	103	104		Are means signif. different? (P < 0.05)	No
	75	114		One- or two-tailed P value?	Two-tailed
	101	122		t, df	t=1.163 df=18
	100
	77			How big is the difference?
	144			Mean ± SEM of column Y	13.21 ± 0.6335 N=10
	110			Mean ± SEM of column Z	14.44 ± 0.8427 N=10
	119			Difference between means	-1.227 ± 1.054
	87			95% confidence interval	-3.441 to 0.9884
	73			R squared	0.06994
	146
	145			F test to compare variances
				F,DFn, Dfd	1.769, 9, 9
Number of values	38	29		P value	0.4082
Number of animals	6	4		P value summary	ns
Minimum	71	73		Are variances significantly different?	No
25% Percentile	87.75	90
Median	110.5	104
75% Percentile	124.3	118
Maximum	155	141
Mean	109.9	104.8
Std. Deviation	23.04	16.63
Std. Error	3.738	3.089
Unpaired t test
P value	0.323
P value summary	ns
Are means signif. different? (P < 0.05)	No
One- or two-tailed P value?	Two-tailed
t, df	t=0.9959 df=65
How big is the difference?
Mean ± SEM of column A	109.9 ± 3.738 N=38
Mean ± SEM of column B	104.8 ± 3.089 N=29
Difference between means	5.041 ± 5.062
95% confidence interval	-5.074 to 15.16
R squared	0.01503
F test to compare variances
F,DFn, Dfd	1.919, 37, 28
P value	0.077
P value summary	ns
Are variances significantly different?	No

## Sheet: Figure 5.
Figure 5d	Bin1	GFP	Abhd4-GFP	Inactive Abhd4-GFP			Bin2	GFP	Abhd4-GFP	Inactive Abhd4-GFP			Bin3	GFP	Abhd4-GFP	Inactive Abhd4-GFP			Bin4	GFP	Abhd4-GFP	Inactive Abhd4-GFP			Bin5	GFP	Abhd4-GFP	Inactive Abhd4-GFP			Figure 5h		Bipolar				Rounded					Figure 5o	GFP	GFP+Z-VAD-FMK	Abhd4-GFP	Abhd4-GFP + Z-VAD-FMK	Inactive Abhd4-GFP
Distribution of electroporated cells		11.5192	11.8694	13.4276				36.7279	18.1009	44.523				34.3907	22.5519	22.2615				11.8531	32.9377	15.5477				5.50918	14.5401	4.24028			Percentage of cells (%)	GFP	Abhd4-GFP	Inactive Abhd4-GFP		GFP	Abhd4-GFP	Inactive Abhd4-GFP				TUNEL-positive cell density	10	5	28	23	6
		16.8614	7.71513	15.9269				37.3957	20.178	32.376				28.0467	19.5846	31.5927				11.6861	35.905	17.7546				6.01002	16.6172	2.34987				93.9834	12.0805	12.0805		6.0166	87.9195	4.78469					11	7	56	35	15
		19.6995	4	12.6354				30.8848	10.6667	38.6282				32.3873	11.4667	26.3538				11.6861	41.8667	20.9386				5.34224	32	1.44404				94.7994	11.1111	93.1937		5.20059	88.8889	6.80628					18	20	47	8	12
		19.6995	0.630252	18.0645				33.389	7.77311	37.0968				30.5509	10.5042	23.2258				11.1853	42.0168	19.0323				5.17529	39.0756	2.58065				94.7977	18.239	95.1965		5.20231	81.761	4.80349					14	12	50	21	11
		20.2003	0.630252	19.4175				35.3923	7.56302	39.1586				24.374	13.0252	27.1845				12.02	41.5966	13.2686				8.01336	37.1849	0.970874				94.0639	21.6327	94.2857		5.93607	78.3674	5.71429					19	11	48	19	13
		18.197	3.78151	20.5882				31.7195	21.6386	33.8235				25.2087	33.8235	26.7157				16.3606	27.7311	15.9314				8.51419	13.0252	2.94118				96.7914	13.5135	94.3128		3.20856	86.4865	5.6872					21	10	55	6	9
		18.197	1.47059	19.6995				34.8915	16.5966	28.0467				28.2137	37.8151	23.3723				12.6878	35.084	21.0351				6.01002	9.03361	7.84641				96	14.4144	93.0029		4	85.5856	6.99709					10	15	42	10	10
		27.0451	2.31092	20.522				33.0551	13.2353	16.6954				24.0401	23.9496	29.5652				10.1836	40.7563	26.4348				5.67613	19.7479	6.78261				90.7143	10.5932	93.2331		9.28571	89.4068	6.76692					19	11	37	19	5
		21.7028	5.84307	14.4192				33.389	13.0217	27.0202				28.5476	20.7012	21.0859				10.3506	38.5643	27.0202				6.01002	21.8698	10.4545				93.1507	13.8973	95.1456		6.84931	86.1027	4.85437					9	6	27	18	10
		22.7045	12.5209	15.3003				35.7262	24.374	14.0636				24.8748	30.217	36.7491				10.5175	23.3723	27.7385				6.17696	9.51586	6.14841				90.9722	17.284	95.8955		9.02778	82.716	4.10448					14	12	31	13	15
		23.0384	9.84975	18.4866				33.389	19.5326	30.6506				27.379	19.8664	25.4597				10.1836	26.2103	18.1047				6.01002	24.5409	7.29844				93.9024	22.6277	93.1174		6.09756	77.3723	6.88259					14	13	36	8	16
		27.8798	6.51085	17.6202				30.8848	10.8514	27.0809				24.8748	13.3556	21.4537				9.84975	30.5509	16.143				6.51085	38.7312	17.7022				95.6063	13.577	93.8202		4.39367	86.423	6.17978					4	12	42	16	15
		19.3656	6.51085					31.5526	11.6861					23.8731	27.8798					17.0284	40.0668					8.1803	13.8564					92	14.9144	91.3793		8	85.0856	8.62069					10	16	29	15	10
		14.8581	6.84474					31.7195	13.8564					24.8748	17.5292					19.0317	35.2254					9.51586	26.5442					91.2568	24.5098	94.5652		8.74317	75.4902	5.43478					14	16	48	14	18
		24.0401	6.51085					32.8882	13.8564					21.5359	15.192					13.1887	29.0484					8.34724	35.3923					88.6364	8.83621	95.8944		11.3636	91.1638	4.10557					10	23	46	17	9
		22.3706	6.6778					28.2137	14.1903					23.2053	23.2053					15.8598	33.5559					10.3506	22.3706					89.2308	9.80067	92.2619		10.7692	90.1993	7.7381					18	18	34	16	10
		17.0284	6.6778					23.0384	14.3573					24.374	21.5359					20.8681	30.7179					14.6912	26.7112																13	4	38	15	4
		18.6978	5.90322					23.7062	14.7929					25.0417	21.3061					17.8631	34.4239					14.6912	23.5739				Number of values	15	15	15		Number of values	15	15	15				21	13	25	15	16
		16.1348						34.5745												11.1702						11.7021					Number of animals	3	3	3		Number of animals	3	3	3						62
																															Minimum	88.64	8.836	12.08		Minimum	3.209	75.49	4.104						37
Number of values	19	18	12				Number of values	19	18	12			Number of values	19	18	12			Number of values	19	18	12			Number of values	19	18	12			25% Percentile	90.97	11.11	93		25% Percentile	5.201	81.76	4.803						50
Number of animals	3	3	3				Number of animals	3	3	3			Number of animals	3	3	3			Number of animals	3	3	3			Number of animals	3	3	3			Median	93.9	13.9	93.82		Median	6.098	86.1	5.714						36
Minimum	11.52	0.6303	12.64				Minimum	23.04	7.563	14.06			Minimum	21.54	10.5	21.09			Minimum	9.85	23.37	13.27			Minimum	5.175	9.034	0.9709			75% Percentile	94.8	18.24	95.15		75% Percentile	9.028	88.89	6.883						45
25% Percentile	17.03	3.414	14.64				25% Percentile	30.88	11.48	27.04			25% Percentile	24.29	14.73	22.5			25% Percentile	10.52	30.18	15.98			25% Percentile	6.01	14.37	2.408			Maximum	96.79	24.51	95.9		Maximum	11.36	91.16	8.621						30
Median	19.7	6.511	17.84				Median	33.06	14.02	31.51			Median	24.96	21	25.91			Median	11.85	34.75	18.57			Median	6.511	22.97	5.194
75% Percentile	22.7	7.062	19.63				75% Percentile	34.89	18.46	38.25			75% Percentile	28.3	24.93	28.97			75% Percentile	16.36	40.24	25.08			75% Percentile	9.516	32.85	7.709			Mean	93.06	15.14	88.49		Mean	6.94	84.86	5.965			Number of values	18	18	24	18	18
Maximum	27.88	12.52	20.59				Maximum	37.4	24.37	44.52			Maximum	34.39	37.82	36.75			Maximum	20.87	42.02	27.74			Maximum	14.69	39.08	17.7			Std. Deviation	2.481	4.795	21.18		Std. Deviation	2.481	4.795	1.331			Number of animlas	3	3	4	4	3
																															Std. Error	0.6405	1.238	5.468		Std. Error	0.6405	1.238	0.3438			Minimum	4	4	25	6	4
Mean	19.96	5.903	17.18				Mean	32.24	14.79	30.76			Mean	26.43	21.31	26.25			Mean	13.35	34.42	19.91			Mean	8.023	23.57	5.897														25% Percentile	10	9.25	31.75	12.25	9
Std. Deviation	4.041	3.41	2.768				Std. Deviation	3.835	4.576	8.972			Std. Deviation	3.367	7.54	4.617			Std. Deviation	3.39	5.697	4.848			Std. Deviation	2.977	9.85	4.728			Kruskal-Wallis test					Kruskal-Wallis test						Median	14	12	40	15.5	10.5
Std. Error	0.927	0.8039	0.7991				Std. Error	0.8798	1.079	2.59			Std. Error	0.7937	1.777	1.333			Std. Error	0.7777	1.343	1.4			Std. Error	0.6829	2.322	1.365			P value	< 0.0001				P value	< 0.0001					75% Percentile	18.25	16	48	19	15
																															Exact or approximate P value?	Gaussian Approximation				Exact or approximate P value?	Gaussian Approximation					Maximum	21	23	62	35	18
Kruskal-Wallis test							Kruskal-Wallis test						Kruskal-Wallis test						Kruskal-Wallis test						Kruskal-Wallis test						P value summary	***				P value summary	***
P value	< 0.0001						P value	< 0.0001					P value	0.0103					P value	< 0.0001					P value	< 0.0001					Do the medians vary signif. (P < 0.05)	Yes				Do the medians vary signif. (P < 0.05)	Yes					Mean	13.83	12.44	40.79	16	11.33
Exact or approximate P value?	Gaussian Approximation						Exact or approximate P value?	Gaussian Approximation					Exact or approximate P value?	Gaussian Approximation					Exact or approximate P value?	Gaussian Approximation					Exact or approximate P value?	Gaussian Approximation					Number of groups	3				Number of groups	3					Std. Deviation	4.719	5.09	10.06	6.589	4
P value summary	***						P value summary	***					P value summary	**					P value summary	***					P value summary	***					Kruskal-Wallis statistic	26.83				Kruskal-Wallis statistic	29.77					Std. Error	1.112	1.2	2.053	1.553	0.9428
Do the medians vary signif. (P < 0.05)	Yes						Do the medians vary signif. (P < 0.05)	Yes					Do the medians vary signif. (P < 0.05)	Yes					Do the medians vary signif. (P < 0.05)	Yes					Do the medians vary signif. (P < 0.05)	Yes
Number of groups	3						Number of groups	3					Number of groups	3					Number of groups	3					Number of groups	3					Dunn's Multiple Comparison Test	Difference in rank sum	Significant? P < 0.05?	Summary	P value	Dunn's Multiple Comparison Test	Difference in rank sum	Significant? P < 0.05?	Summary	P value		Kruskal-Wallis test
Kruskal-Wallis statistic	34.44						Kruskal-Wallis statistic	29.95					Kruskal-Wallis statistic	9.861					Kruskal-Wallis statistic	37.25					Kruskal-Wallis statistic	29.28					GFP vs Abhd4-GFP	21.07	Yes	***	p<0.0001	GFP vs Abhd4-GFP	-20.93	Yes	***	p<0.0001		P value	< 0.0001
																															GFP vs Inactive Abhd4-GFP	-0.8667	No	ns	p=1	GFP vs Inactive Abhd4-GFP	3.133	No	ns	p=1		Exact or approximate P value?	Gaussian Approximation
Dunn's Multiple Comparison Test	Difference in rank sum	Significant? P < 0.05?	Summary	P value			Dunn's Multiple Comparison Test	Difference in rank sum	Significant? P < 0.05?	Summary	P value		Dunn's Multiple Comparison Test	Difference in rank sum	Significant? P < 0.05?	Summary	P value		Dunn's Multiple Comparison Test	Difference in rank sum	Significant? P < 0.05?	Summary	P value		Dunn's Multiple Comparison Test	Difference in rank sum	Significant? P < 0.05?	Summary	P value		Abhd4-GFP vs Inactive Abhd4-GFP	-21.93	Yes	***	p<0.0001	Abhd4-GFP vs Inactive Abhd4-GFP	24.07	Yes	***	p<0.0001		P value summary	***
GFP vs Abhd4-GFP	26.76	Yes	***	p<0.0001			GFP vs Abhd4-GFP	23.98	Yes	***	p<0.0001		GFP vs Abhd4-GFP	13.89	Yes	**	p=0.0103		GFP vs Abhd4-GFP	-28.64	Yes	***	p<0.0001		GFP vs Abhd4-GFP	-20.22	Yes	***	p<0.0001													Do the medians vary signif. (P < 0.05)	Yes
GFP vs Inactive Abhd4-GFP	6.285	No	ns	p=0.6987			GFP vs Inactive Abhd4-GFP	2.285	No	ns	p=1		GFP vs Inactive Abhd4-GFP	2.278	No	ns	p=1		GFP vs Inactive Abhd4-GFP	-12.28	No	ns	p=0.5941		GFP vs Inactive Abhd4-GFP	5.724	No	ns	p=0.8319													Number of groups	5
Abhd4-GFP vs Inactive Abhd4-GFP	-20.47	Yes	***	p<0.0001			Abhd4-GFP vs Inactive Abhd4-GFP	-21.69	Yes	***	p<0.0001		Abhd4-GFP vs Inactive Abhd4-GFP	-11.61	No	ns	p=0.0798		Abhd4-GFP vs Inactive Abhd4-GFP	16.36	Yes	**	p=0.0063		Abhd4-GFP vs Inactive Abhd4-GFP	25.94	Yes	***	p<0.0001													Kruskal-Wallis statistic	56.57
																																										Dunn's Multiple Comparison Test	Difference in rank sum	Significant? P < 0.05?	Summary	P value
																																										GFP vs GFP+Z-VAD-FMK	5.139	No	ns	p=1
																																										GFP vs Abhd4-GFP	-45.57	Yes	***	p<0.0001
																																										GFP vs Abhd4-GFP+Z-VAD-FMK	-7.194	No	ns	p=1
																																										GFP vs Inactive Abhd4-GFP	10.22	No	ns	p=1
																																										GFP+Z-VAD-FMK vs Abhd4-GFP	-50.71	Yes	***	p<0.0001
																																										GFP+Z-VAD-FMK vs Abhd4-GFP+Z-VAD-FMK	-12.33	No	ns	p=1
																																										GFP+Z-VAD-FMK vs Inactive Abhd4-GFP	5.083	No	ns	p=1
																																										Abhd4-GFP vs Abhd4-GFP+Z-VAD-FMK	38.38	Yes	***	p<0.0001
																																										Abhd4-GFP vs Inactive Abhd4-GFP	55.79	Yes	***	p<0.0001
																																										Abhd4-GFP+Z-VAD-FMK vs Inactive Abhd4-GFP	17.42	No	ns	p=0.6070

## Sheet: Figure 6. 
Figure 6e	Abhd4 +/+	Abhd4 -/-			Figure 6l	Abhd4 +/+	Abhd4 -/-	Rescued		Figure 6m	Bin1	Abhd4 +/+	Abhd4 -/-	Rescued		Bin2	Abhd4 +/+	Abhd4 -/-	Rescued		Bin3	Abhd4 +/+	Abhd4 -/-	Rescued		Bin4	Abhd4 +/+	Abhd4 -/-	Rescued		Bin5	Abhd4 +/+	Abhd4 -/-	Rescued
TUNEL-positive cell density	6	5			TUNEL-positive cell density	17	15	51		Distribution of TUNEL-positive cells		3	0	1			3	0	0			4	0	1			21	7	5			20	8	14
	7	5				28	14	33				1	0	3			0	0	2			2	1	1			14	6	13			14	4	9
	1	9				30	14	40				2	0	2			2	0	5			1	0	1			11	5	16			7	4	12
	5	8				30	13	35				3	0	0			0	0	0			3	2	2			15	2	12			13	6	15
	4	3				46	13	37				0	0	2			1	0	1			5	0	1			23	4	11			10	3	10
	3	1				31	10	21				0	0	0			0	0	0			2	0	8			21	4	25			14	6	15
	6	3				27	15	23				0	0	1			0	0	0			3	1	7			20	7	15			11	3	9
	4	5				26	17	37				1	0	1			0	0	0			4	2	5			12	2	20			13	4	8
	9	1				48	7	46				0	0	0			0	0	0			2	1	0			18	5	8			16	4	13
	10	8				43	10	41				0	0	0			0	0	1			2	0	7			27	2	26			26	4	15
	5	4				45	13	31				0	0	2			0	0	0			4	3	6			24	5	10			14	6	15
	10	7				35	11	43				0	0	0			1	0	0			6	3	8			13	2	10			16	6	15
	8	1				34	13	36				2	0	1			2	0	1			6	1	4			26	1	26			21	6	12
	5	5				16	7	22				1	0	1			0	0	1			3	0	9			16	2	18			12	2	10
	5	6				25	13	13				0	0	0			0	0	1			1	0	5			24	1	14			16	2	12
	8	4				41	8	36				0	0	0			0	0	0			2	2	4			24	5	20			15	2	9
	3	1				49	8	37				2	0	1			1	0	0			4	1	4			21	1	19			16	2	9
	6	11				47	8	28				0	0	0			0	0	1			5	0	3			11	4	26			18	7	9
	2	10				36	13	30				0	0	1			0	0	0			10	2	10			20	2	29			9	4	10
	2	0				33	13	44				0	0				0	0				9	0				19	6				13	3
	1	2				31	9	23				1	0				0	0				10	2				12	1				7	1
	0	3				31	11	32				1	0				1	0				9	0				27	2				16	2
	2	11				43	9	20				0	0				0	0				2	2				16	5				9	2
	6	4				32	7	27				0	0				0	0				9	0				25	0				7	6
	5	3				36	20	40				3	0				0	0				3	1				19	4				14	2
	1	5				41	9	33				1	0				0	0				8	0				23	1				18	2
	2	6				21	9	23				0	0				1	0				1	0				11	3				16	6
	4	0				29	6	33				0	0				2	0				3	3				18	3				8	3
	1	7				39	14					2	0				2	0				3	0				13	5				11	3
	2	4				39	13					3	0				0	0				15	1				18	2				16	4
						17	17					3	0				0	0				4	1				17	6				16	1
						33	13					0	0				0	0				4	1				11	4				16	4
Number of values	30	30
Number of animals	5	5			Number of values	32	32	28			Number of values	32	32	19		Number of values	32	32	19		Number of values	32	32	19		Number of values	32	32	19		Number of values	32	32	19
Minimum	0	0			Number of animals	4	4	4			Number of animals	4	4	3		Number of animals	4	4	3		Number of animals	4	4	3		Number of animals	4	4	3		Number of animals	4	4	3
25% Percentile	2	2.75			Minimum	16	6	13			Minimum	0	0	0		Minimum	0	0	0		Minimum	1	0	0		Minimum	11	0	5		Minimum	7	1	8
Median	4.5	4.5			25% Percentile	28.25	9	24			25% Percentile	0	0	0		25% Percentile	0	0	0		25% Percentile	2	0	1		25% Percentile	13.25	2	11		25% Percentile	11	2	9
75% Percentile	6	7			Median	33	13	33			Median	0	0	1		Median	0	0	0		Median	4	1	4		Median	18.5	3.5	16		Median	14	4	12
Maximum	10	11			75% Percentile	41	13.75	39.25			75% Percentile	2	0	1		75% Percentile	1	0	1		75% Percentile	6	2	7		75% Percentile	23	5	25		75% Percentile	16	6	15
					Maximum	49	20	51			Maximum	3	0	3		Maximum	3	0	5		Maximum	15	3	10		Maximum	27	7	29		Maximum	26	8	15
Mean	4.433	4.733
Std. Deviation	2.8	3.118			Mean	33.72	11.63	32.68			Mean	0.9063	0	0.8421		Mean	0.5	0	0.6842		Mean	4.656	0.9375	4.526		Mean	18.44	3.406	17		Mean	14	3.813	11.63
Std. Error	0.5112	0.5692			Std. Deviation	9.092	3.377	8.928			Std. Deviation	1.146	0	0.8983		Std. Deviation	0.8424	0	1.204		Std. Deviation	3.298	1.014	3.062		Std. Deviation	5.13	1.965	7.024		Std. Deviation	4.296	1.857	2.587
					Std. Error	1.607	0.597	1.687			Std. Error	0.2026	0	0.2061		Std. Error	0.1489	0	0.2763		Std. Error	0.583	0.1793	0.7024		Std. Error	0.9069	0.3474	1.611		Std. Error	0.7594	0.3282	0.5934
Unpaired t test
P value	0.6964				Kruskal-Wallis test						Kruskal-Wallis test					Kruskal-Wallis test					Kruskal-Wallis test					Kruskal-Wallis test					Kruskal-Wallis test
P value summary	ns				P value	< 0.0001					P value	< 0.0001				P value	0.0007				P value	< 0.0001				P value	< 0.0001				P value	< 0.0001
Are means signif. different? (P < 0.05)	No				Exact or approximate P value?	Gaussian Approximation					Exact or approximate P value?	Gaussian Approximation				Exact or approximate P value?	Gaussian Approximation				Exact or approximate P value?	Gaussian Approximation				Exact or approximate P value?	Gaussian Approximation				Exact or approximate P value?	Gaussian Approximation
One- or two-tailed P value?	Two-tailed				P value summary	***					P value summary	***				P value summary	***				P value summary	***				P value summary	***				P value summary	***
t, df	t=0.3921 df=58				Do the medians vary signif. (P < 0.05)	Yes					Do the medians vary signif. (P < 0.05)	Yes				Do the medians vary signif. (P < 0.05)	Yes				Do the medians vary signif. (P < 0.05)	Yes				Do the medians vary signif. (P < 0.05)	Yes				Do the medians vary signif. (P < 0.05)	Yes
					Number of groups	3					Number of groups	3				Number of groups	3				Number of groups	3				Number of groups	3				Number of groups	3
How big is the difference?					Kruskal-Wallis statistic	59.56					Kruskal-Wallis statistic	22.75				Kruskal-Wallis statistic	14.62				Kruskal-Wallis statistic	37.12				Kruskal-Wallis statistic	57.64				Kruskal-Wallis statistic	59.64
Mean ± SEM of column A	4.433 ± 0.5112 N=30
Mean ± SEM of column B	4.733 ± 0.5692 N=30				Dunn's Multiple Comparison Test	Difference in rank sum	Significant? P < 0.05?	Summary	P value		Dunn's Multiple Comparison Test	Difference in rank sum	Significant? P < 0.05?	Summary	P value	Dunn's Multiple Comparison Test	Difference in rank sum	Significant? P < 0.05?	Summary	P value	Dunn's Multiple Comparison Test	Difference in rank sum	Significant? P < 0.05?	P value		Dunn's Multiple Comparison Test	Difference in rank sum	Significant? P < 0.05?	Summary	P value	Dunn's Multiple Comparison Test	Difference in rank sum	Significant? P < 0.05?	Summary	P value
Difference between means	-0.3000 ± 0.7651				Abhd4 +/+ vs Abhd4 -/-	45.83	Yes	***	p<0.0001		Abhd4 +/+ vs Abhd4 -/-	20.23	Yes	***	p<0.0001	Abhd4 +/+ vs Abhd4 -/-	13.22	Yes	**	p=0.042	Abhd4 +/+ vs Abhd4 -/-	33.44	Yes	p<0.0001		Abhd4 +/+ vs Abhd4 -/-	42.58	Yes	***	p<0.0001	Abhd4 +/+ vs Abhd4 -/-	44.72	Yes	***	p<0.0001
95% confidence interval	-1.832 to 1.232				Abhd4 +/+ vs Rescued	1.685	No	ns	p=1		Abhd4 +/+ vs Rescued	-2.476	No	ns	p=1	Abhd4 +/+ vs Rescued	-3.834	No	ns	p=1	Abhd4 +/+ vs Rescued	1.839	No	p=1		Abhd4 +/+ vs Rescued	3.986	No	ns	p=1	Abhd4 +/+ vs Rescued	9.391	No	ns	p=0.63
R squared	0.002644				Abhd4 -/- vs Rescued	-44.14	Yes	***	p<0.0001		Abhd4 -/- vs Rescued	-22.71	Yes	***	p<0.0001	Abhd4 -/- vs Rescued	-17.05	Yes	**	p=0.041	Abhd4 -/- vs Rescued	-31.6	Yes	p<0.0001		Abhd4 -/- vs Rescued	-38.59	Yes	***	p<0.0001	Abhd4 -/- vs Rescued	-35.33	Yes	***	p<0.0001
F test to compare variances
F,DFn, Dfd	1.240, 29, 29
P value	0.5666
P value summary	ns
Are variances significantly different?	No

## Sheet: Figure 7. 
Figure 7i	Vehicle +/+ VZ	Vehicle -/- VZ	EtOH +/+ VZ	EtOH -/- VZ	Vehicle +/+ CP	Vehicle -/- CP	EtOH +/+ CP	EtOH -/- CP
TUNEL-positive cell density	4	7	11	5	6	2	5	5
	6	4	18	2	2	9	3	7
	6	8	15	4	8	4	3	3
	5	5	14	6	7	7	4	2
	6	4	17	5	5	0	5	1
	7	5	15	4	5	4	4	1
	5	7	16	2	3	5	6	5
	5	5	19	5	2	3	7	1
	3	6	19	2	1	2	3	0
	6	2	10	3	5	5	4	2
	4	6	18	6	2	4	4	4
	8	7	23	4	5	5	2	3
	6	2	25	2	2	0	5	1
	3	8	14	2	5	6	4	3
	6	7	10	5	8	5	0	2
	4	6	11	1	4	3	4	0
	6	8	14	2	3	2	1	0
	4	5	10	3	1	1	3	7
	8	4	6	0	3	1	8
	4	2	7	7	0	4	4
	2	3	8	3	8	1	1
	3	5	16	2	2	1	1
	7	8	13		3	5	5
	3	1	19		4	1
	3	1			1	4
	3	0			2	7
	2	5			2
	6				3
	4
	3
	5
Number of values	31	27	24	22	28	26	23	18
Number of animals	5	4	4	3	5	4	4	3
Minimum	2	0	6	0	0	0	0	0
25% Percentile	3	3	10.25	2	2	1	3	1
Median	5	5	14.5	3	3	4	4	2
75% Percentile	6	7	18	5	5	5	5	4.25
Maximum	8	8	25	7	8	9	8	7
Mean	4.742	4.852	14.5	3.409	3.643	3.5	3.739	2.611
Std. Deviation	1.673	2.365	4.836	1.817	2.264	2.337	1.936	2.227
Std. Error	0.3004	0.4551	0.9872	0.3873	0.4279	0.4583	0.4036	0.5248
Kruskal-Wallis test
P value	< 0.0001
Exact or approximate P value?	Gaussian Approximation
P value summary	***
Do the medians vary signif. (P < 0.05)	Yes
Number of groups	8
Kruskal-Wallis statistic	75.37
Dunn's Multiple Comparison Test	Difference in rank sum	Significant? P < 0.05?	Summary	P value
Vehicle -/- VZ vs Vehicle +/+ VZ	1.192	No	ns	p=1
Vehicle -/- VZ vs EtOH +/+ VZ	-74.58	Yes	***	p<0.0001
Vehicle -/- VZ vs EtOH -/- VZ	32.86	No	ns	p=1
Vehicle -/- VZ vs EtOH -/- CP	51.69	No	ns	p=1
Vehicle -/- VZ vs EtOH +/+ CP	25.11	No	ns	p=1
Vehicle -/- VZ vs Vehicle -/- CP	31.4	No	ns	p=1
Vehicle -/- VZ vs Vehicle +/+ CP	29.18	No	ns	p=1
Vehicle +/+ VZ vs EtOH +/+ VZ	-75.77	Yes	***	p<0.0001
Vehicle +/+ VZ vs EtOH -/- VZ	31.67	No	ns	p=1
Vehicle +/+ VZ vs EtOH -/- CP	50.5	No	ns	p=1
Vehicle +/+ VZ vs EtOH +/+ CP	23.92	No	ns	p=1
Vehicle +/+ VZ vs Vehicle -/- CP	30.21	No	ns	p=1
Vehicle +/+ VZ vs Vehicle +/+ CP	27.99	No	ns	p=1
EtOH +/+ VZ vs EtOH -/- VZ	107.4	Yes	***	p<0.0001
EtOH +/+ VZ vs EtOH -/- CP	126.3	Yes	***	p<0.0001
EtOH +/+ VZ vs EtOH +/+ CP	99.69	Yes	***	p<0.0001
EtOH +/+ VZ vs Vehicle -/- CP	106	Yes	***	p<0.0001
EtOH +/+ VZ vs Vehicle +/+ CP	103.8	Yes	***	p<0.0001
EtOH -/- VZ vs EtOH -/- CP	18.83	No	ns	p=1
EtOH -/- VZ vs EtOH +/+ CP	-7.75	No	ns	p=1
EtOH -/- VZ vs Vehicle -/- CP	-1.462	No	ns	p=1
EtOH -/- VZ vs Vehicle +/+ CP	-3.679	No	ns	p=1
EtOH -/- CP vs EtOH +/+ CP	-26.58	No	ns	p=1
EtOH -/- CP vs Vehicle -/- CP	-20.29	No	ns	p=1
EtOH -/- CP vs Vehicle +/+ CP	-22.51	No	ns	p=1
EtOH +/+ CP vs Vehicle -/- CP	6.288	No	ns	p=1
EtOH +/+ CP vs Vehicle +/+ CP	4.071	No	ns	p=1
Vehicle -/- CP vs Vehicle +/+ CP	-2.217	No	ns	p=1

## Sheet: Suppl. Fig. 1.
Suppl. Fig. 1m	GFP	ΔnCdh2-GFP		Suppl. Fig. 1n	GFP	ΔnCdh2-GFP
Normalized Nestin NLP density	1.033	0.8957		Nestin bundle FWHM	0.1683	0.146
	1.003	0.7897			0.165	0.1778
	0.942	1.05			0.1688	0.1529
Number of values	3	3		Number of values	3	3
Number of animals	3	3		Number of animals	3	3
Minimum	0.942	0.7897		Minimum	0.165	0.146
25% Percentile	0.942	0.7897		25% Percentile	0.165	0.146
Median	1.003	0.8957		Median	0.1683	0.1529
75% Percentile	1.033	1.05		75% Percentile	0.1688	0.1778
Maximum	1.033	1.05		Maximum	0.1688	0.1778
Mean	0.9927	0.9118		Mean	0.1674	0.1589
Std. Deviation	0.04637	0.1309		Std. Deviation	0.002065	0.01673
Std. Error	0.02677	0.07557		Std. Error	0.001192	0.009658
Mann Whitney test				Mann Whitney test
P value	0.7			P value	0.557
Exact or approximate P value?	Exact			Exact or approximate P value?	Gaussian Approximation
P value summary	ns			P value summary	ns
Are medians signif. different? (P < 0.05)	No			Are medians signif. different? (P < 0.05)	No
One- or two-tailed P value?	Two-tailed			One- or two-tailed P value?	Two-tailed
Sum of ranks in column H,I	9 , 12			Sum of ranks in column H,I	560 , 430
Mann-Whitney U	3			Mann-Whitney U	209

## Sheet: Suppl. Fig. 2.
Suppl. Fig. 2j	aRG/RGPC	GFP	ΔnCdh2-GFP	IP	GFP	ΔnCdh2-GFP	bRG	GFP	ΔnCdh2-GFP		Suppl. Fig. 2q	PAX6-positive	GFP	ΔnCdh2-GFP	PAX6/TBR2-positive	GFP	ΔnCdh2-GFP	Double-positive	GFP	ΔnCdh2-GFP	Double-negative	GFP	ΔnCdh2-GFP
Percentage of cells (%)		78.125	0		15.625	80		6.25	20		Percentage of cells (%)		44.4444	28.2609		33.3333	50		3.7037	0		18.5185	21.7391
		78.2609	20		17.3913	70		4.34783	10				42.3077	32.6531		30.7692	36.7347		7.69231	6.12245		19.2308	24.4898
		81.25	20		18.75	80		0	0				42.8571	42.8571		21.4286	42.8571		7.14286	1.78571		28.5714	12.5
		50	23.5294		37.5	58.8235		12.5	17.6471				34.375	20.4546		31.25	45.4545		25	9.09091		9.375	25
		77.7778	25		22.2222	62.5		0	12.5				54.5455	28.5714		27.2727	54.7619		12.1212	4.7619		6.06061	11.9048
		76.9231	37.5		15.3846	50		7.69231	12.5				56.0976	27.0833		21.9512	43.75		7.31707	2.08333		14.6341	27.0833
		82.6087	8.33333		13.0435	66.6667		4.34783	25				45.7143	28.5714		14.2857	42.8571		22.8571	0		17.1429	28.5714
		56.5217	16.6667		30.4348	66.6667		13.0435	16.6667				39.1304	34.8485		21.7391	56.0606		8.69565	3.0303		30.4348	6.06061
		61.5385	25		30.7692	75		7.69231	0				41.9355	22.2222		38.7097	58.3333		16.129	8.33333		3.22581	11.1111
		77.7778	8.33333		22.2222	66.6667		0	25				30.4348	27.2727		21.7391	47.2727		13.0435	5.45455		34.7826	20
		71.4286	0		21.4286	100		7.14286	0				52.3809	30.1887		14.2857	30.1887		9.52381	5.66038		23.8095	33.9623
		83.3333	33.3333		16.6667	46.6667		0	20				33.3333	14.0625		33.3333	45.3125		7.69231	6.25		25.641	34.375
		68.1818	18.75		27.2727	56.25		4.54545	25				54	15.1515		24	30.303		8	9.09091		14	45.4545
		66.6667	22.2222		25	55.5556		8.33333	22.2222				53.3333	18		15.5556	34		11.1111	8		20	40
		77.7778	23.5294		22.2222	58.8235		0	17.6471				45.9016	20		29.5082	53.3333		8.19672	3.33333		16.3934	23.3333
		62.5	0		37.5	75		0	25				50	26.3158		29.6296	35.0877		3.7037	5.26316		16.6667	33.3333
		57.1429	27.2727		33.3333	63.6364		9.52381	9.09091				41.9355	20		30.6452	37.7778		6.45161	6.66667		20.9677	35.5556
		56.5217	36.3636		34.7826	45.4545		8.69565	18.1818				40	21.7391		20	32.6087		16	6.52174		24	39.1304
		57.8947	0		26.3158	80		15.7895	20				53.5714	28.3019		33.9286	43.3962		3.57143	7.54717		8.92857	20.7547
													42.5532	32.6531		31.9149	38.7755		12.766	6.12245		12.766	22.449
Number of values	19	19			19	19		19	19				40.8163	34.4262		26.5306	34.4262		28.5714	8.19672		4.08163	22.9508
Number of animals	3	3			3	3		3	3				55.3571	13.1579		12.5	26.3158		16.0714	26.3158		16.0714	34.2105
Minimum	50	0			13.04	45.45		0	0				31.25	47.5		18.75	25		22.9167	17.5		27.0833	10
25% Percentile	57.89	8.333			17.39	56.25		0	10				33.9623	32.5581		26.4151	23.2558		28.3019	4.65116		11.3208	39.5349
Median	71.43	20			22.22	66.67		6.25	17.65				43.6364	43.75		32.7273	31.25		14.5455	9.375		9.09091	15.625
75% Percentile	78.13	25			30.77	75		8.696	22.22				50	21.2121		25	24.2424		9.375	12.1212		15.625	42.4242
Maximum	83.33	37.5			37.5	100		15.79	25				45.4545	40		27.2727	15.5556		15.1515	11.1111		12.1212	33.3333
													46.5116	11.4754		37.2093	24.5902		9.30232	21.3115		6.97674	42.623
Mean	69.59	18.2			24.62	66.2		5.784	15.6				45.4545	12.5		29.5454	55.3571		20.4546	7.14286		4.54545	25
Std. Deviation	10.65	12.27			7.711	13.54		4.959	8.481				41.0256	37.037		25.641	33.3333		25.641	18.5185		7.69231	11.1111
Std. Error	2.444	2.814			1.769	3.106		1.138	1.946				37.5	23.5294		30	31.3726		20	17.6471		12.5	27.451
													50	22.449		21.4286	42.8571		23.8095	6.12245		4.7619	28.5714
Mann Whitney test														21.2766			38.2979			17.0213			23.4043
P value	< 0.0001				< 0.0001			0.0004						6.77966			42.3729			23.7288			27.1186
Exact or approximate P value?	Gaussian Approximation				Gaussian Approximation			Gaussian Approximation						29.6875			45.3125			9.375			15.625
P value summary	***				***			***
Are medians signif. different? (P < 0.05)	Yes				Yes			Yes				Number of values	32	35		32	35		32	35		32	35
One- or two-tailed P value?	Two-tailed				Two-tailed			Two-tailed				Number of animals	4	4		4	4		4	4		4	4
Sum of ranks in column A,B	551 , 190				190 , 551			250 , 491				Minimum	30.43	6.78		12.5	15.56		3.571	0		3.226	6.061
Mann-Whitney U	0				0			60				25% Percentile	40.2	20		21.51	31.25		7.769	5.263		8.969	20
												Median	44.04	27.08		26.9	38.3		12.44	7.143		15.13	25
												75% Percentile	50	32.65		31.13	45.31		20.34	11.11		20.73	34.21
												Maximum	56.1	47.5		38.71	58.33		28.57	26.32		34.78	45.45
												Mean	44.37	26.19		26.2	38.64		13.9	9.007		15.53	26.17
												Std. Deviation	7.242	9.652		6.769	10.55		7.501	6.509		8.292	10.44
												Std. Error	1.28	1.631		1.197	1.783		1.326	1.1		1.466	1.765
												Mann Whitney test
												P value	< 0.0001			< 0.0001			0.0032			0.0001
												Exact or approximate P value?	Gaussian Approximation			Gaussian Approximation			Gaussian Approximation			Gaussian Approximation
												P value summary	***			***			**			***
												Are medians signif. different? (P < 0.05)	Yes			Yes			Yes			Yes
												One- or two-tailed P value?	Two-tailed			Two-tailed			Two-tailed			Two-tailed
												Sum of ranks in column A,F	1567 , 711			709.5 , 1569			1324 , 954.5			779 , 1499
												Mann-Whitney U	81			181.5			324.5			251

## Sheet: Suppl Fig. 3.
Suppl. Fig. 3d	Bin1	GFP	ΔnCdh2-GFP	ΔnCdh2-GFP+Z-VAD-FMK		Bin2	GFP	ΔnCdh2-GFP	ΔnCdh2-GFP+Z-VAD-FMK		Bin3	GFP	ΔnCdh2-GFP	ΔnCdh2-GFP+Z-VAD-FMK		Bin4	GFP	ΔnCdh2-GFP	ΔnCdh2-GFP+Z-VAD-FMK		Bin5	GFP	ΔnCdh2-GFP	ΔnCdh2-GFP+Z-VAD-FMK
Distribution of electroporated cells (%)		25.2727	4.1841	28.5148			37.1591	25.1046	24.9505			19.8864	27.6151	22.7723			9.27273	32.0084	13.297			8.40909	11.0879	10.4654
		29.5652	5.06667	23.0851			31.6522	19.4667	30.5319			25.5652	19.7333	21.7021			6.43478	38.6667	11.9149			6.78261	17.0667	12.766
		23.0594	0.705882	26.6381			35.1598	11.7647	29.7687			19.0119	23.5294	15.6274			12.495	42.1176	18.3405			10.274	21.8824	9.62527
		25.4444	0.28169	24.9888			32.36	9.85915	33.7416			20.1944	21.1268	15.4494			12.7233	51.831	15.5955			9.27778	16.9014	10.2247
		22.5514	6.6778	12.8205			35.717	16.6945	29.9145			20.6227	25.0417	18.5185			10.7736	33.8898	26.2108			10.3353	17.6962	12.5356
		28.0002	6.51085	21.2782			34.413	14.0234	31.3033			23.7413	20.2003	16.0401			10.4115	39.0651	14.0602			3.43408	20.2003	17.3183
		22.6164	8.34725	24.5055			13.969	17.6962	26.978			19.5122	17.3623	15.6593			22.3947	30.5509	15.7143			21.5078	26.0434	17.1429
		26.5795	9.18197	21.9512			30.3535	14.1903	22.9268			15.1233	19.3656	17.0732			19.6296	34.2237	20.9756			8.31411	23.0384	17.0732
		21.7703	6.17696	27.9777			26.3158	9.51586	30.2319			22.0096	15.025	20.603			17.9426	31.3856	11.7254			11.9617	37.8965	9.46197
		20.9393	9.18197	23.4615			15.4599	17.5292	20.3846			27.2016	27.379	18.6538			28.3757	34.2237	18.2692			8.02348	11.6861	19.2308
			10.0167	22.249				24.207	21.1044				21.0351	23.494				28.5476	15.8996				16.1937	17.253
			6.34391	23.0969				15.192	30.2643				18.3639	20.7049				32.0534	15.1762				28.0467	10.7577
				28.4211					30.8421					13.3684					16.3158					11.0526
				22.3853					25					19.266					17.0642					16.2844
	Number of values	10	12	14			10	12	14			10	12	14			10	12	14			10	12	14
	Number of animals	3	3	3			3	3	3			3	3	3			3	3	3			3	3	3
	Minimum	20.94	0.2817	12.82			13.97	9.516	20.38			15.12	15.03	13.37			6.435	28.55	11.73			3.434	11.09	9.462
	25% Percentile	22.36	4.405	22.17			23.6	12.33	24.44			19.39	18.61	15.65			10.13	31.54	13.87			7.713	16.37	10.41
	Median	24.17	6.427	23.28			32.01	15.94	29.84			20.41	20.62	18.59			12.61	34.06	15.81			8.843	18.95	12.65
	75% Percentile	26.93	8.973	26.97			35.3	19.02	30.61			24.2	24.66	20.95			20.32	38.97	18.29			10.74	25.29	17.17
	Maximum	29.57	10.02	28.51			37.16	25.1	33.74			27.2	27.62	23.49			28.38	51.83	26.21			21.51	37.9	19.23
	Mean	24.58	6.056	23.67			29.26	16.27	27.71			21.29	21.31	18.5			15.05	35.71	16.47			9.832	20.64	13.66
	Std. Deviation	2.852	3.128	3.987			8.266	4.978	4.158			3.492	3.894	3.081			6.833	6.413	3.77			4.708	7.483	3.521
	Std. Error	0.9019	0.9029	1.065			2.614	1.437	1.111			1.104	1.124	0.8234			2.161	1.851	1.008			1.489	2.16	0.9411
	Kruskal-Wallis test
	P value	< 0.0001					0.0002					0.1154					< 0.0001					0.0003
	Exact or approximate P value?	Gaussian Approximation					Gaussian Approximation					Gaussian Approximation					Gaussian Approximation					Gaussian Approximation
	P value summary	***					***					ns					***					***
	Do the medians vary signif. (P < 0.05)	Yes					Yes					No					Yes					Yes
	Number of groups	3					3					3					3					3
	Kruskal-Wallis statistic	23.38					17.21					4.319					23.8					15.97
	Dunn's Multiple Comparison Test	Difference in rank sum	Significant? P < 0.05?	Summary	P value		Difference in rank sum	Significant? P < 0.05?	Summary	P value		Difference in rank sum	Significant? P < 0.05?	Summary	P value		Difference in rank sum	Significant? P < 0.05?	Summary	P value		Difference in rank sum	Significant? P < 0.05?	Summary	P value
	GFP vs ΔnCdh2-GFP	18.4	Yes	***	p<0.0001		17.28	Yes	***	p=0.0002		0.35	No	ns	p=1		-19.7	Yes	***	p<0.0001		-18	Yes	***	p<0.0001
	GFP vs ΔnCdh2-GFP+Z-VAD-FMK	0.6857	No	ns	p=1		3.7	No	ns	p=1		7.671	No	ns	p=0.2359		-2.914	No	ns	p=1		-9	No	ns	p=0.1172
	ΔnCdh2-GFP+ΔnCdh2-GFP+Z-VAD-FMK	-17.71	Yes	***	p<0.0001		-13.58	Yes	**	p=0.0031		7.321	No	ns	p=0.2319		16.79	Yes	***	p<0.0001		9	No	ns	p=0.0896

[truncated: 7 more sheets: Suppl. Fig. 5, Suppl. Fig. 6, Suppl. Fig. 7. , Suppl. Fig. 9., Suppl. Fig. 10., Suppl. Fig. 11., Suppl. Fig. 12.]
